# Supplementary material for: Precision wings treating skeletal class II in growing patients: a systematic review and meta-analysis
Source: Prog Orthod. 2025 May 26;26:16. doi: 10.1186/s40510-025-00564-4 (PMC12104119; doi:10.1186/s40510-025-00564-4)
Supplement: Supplementary file 4 — Supplementary Material 4. [file 40510_2025_564_MOESM4_ESM.xlsx]

## Sheet: Plan1
Appendix S4. Summary of Statistical Testing from Individual Studies
Variables	Al Subaie et al., 2024				Caruso, 2021				Elfouly et al., 2024					Hosseini et al., 2024				Lombardo et al., 2023					Ravera et al., 2021											Wu et al., 2023
Skeletal cephalometric variables
	UC (20)	PW (50)	p-value	Statistical test	TB (10)	PW (10)	p-value	Statistical test	MB (20)	TB (20)	PW (20)	p-value	Statistical test	Herbst (20)	PW (20)	p-value	Statistical test	UC (15)	TB (35)	PW (21)	p-value	Statistical test	PW CVM2 (20)		Control CVM2 (15)		p-value	PW CVM3 (20)		Control CVM3 (17)		p-value	Statistical test	UC (12)	TB (12)	Herbst (11)	Vanbeek (14)	PW (14)	p-value	Statistical test
SNAº	-0.57 ±1.55	-0.48 ±2.44	0.87	Independent sample T-test	-3	0.2	<0.001	two-way ANOVA	−0.23 ±0.70	−0.19 ±0.45	−0.19 ±0.44	0.87	one-way ANOVA	-0.90 ±1.54	-1.01 ±2.06	0.85	Independent sample T-test	–0.7 ±1.5	0.1 ±1.7	–0.4 ±2.6	0.390	one-way ANOVA	80.44 ±3.687	79.38 ± 3.69	82.23 ±3.48	82.03 ±4.08	0.435	81.84 ±4.64	81.34 ±4.10	82.62 ±3.75	82.27 ±3.37	0.800	Linear regression analysis	0.35 ±0.84	0.12 ±1.11	− 0.01 ±0.65	− 0.11 ±0.81	0.18 ±0.72	0.692	one-way ANOVA
SNBº	-0.04 ±1.22	1.17 ±2.63	0.01		3.2	4.4	0.340		2.50 ±3.60	4.30 ±3.32	3.90 ±3.34	0.68		0.93 ±1.70	0.49 ±1.22	0.35		0.4 ±1.1	1.6 ±1.4	1.4 ±3.2	0.165		74.45 ±3.10	74.78 ±3.06	77.00 ±3.20	76.99 ±3.59	0.703	76.73 ±4.25	77.01 ±4.08	77.53 ±2.83	77.11 ±3.53	0.247		0.30 ±1.45	1.1 ±0.80	1.50 ±1.10	0.90 ±0.63	0.90 ±1.78	0.004
ANBº	-0.51 ±0.86	-1.66 ±1.45	0.001		-5.6	-3.4	<0.001		−2.76 ±1.32	−3.59 ±1.01	−3.00 ±1.08	0.06		-1.83 ±1.39	-1.50 ±1.28	0.43		0.2 ±0.3	–1.5 ±1.4	–1.5 ±1.5	<0.001		5.99 ±2.06	4.53 ±2.443	5.24 ±1.93	5.08 ±2.32	0.013	5.12 ±2.36	4.28 ±2.17	5.10 ±2.19	5.17 ±1.79	0.195		0.15 ±0.88	− 1.10 ±1.20	− 1.80 ±1.30	− 1.00 ±1.35b	− 0.85±1.78	<0.001
Wits (mm)	0.29 ±0.99	-3.44 ±2.71	0.001		NE	NE	-		-1.99 ±1.45	−2.56 (0.71)	− 2.30 (0.64)	0.39		-3.42 ±1.93	-2.22 ±1.66	0.04		0.4 ±2.3	–1.1 ±2.9	–0.8 ±2.4	0.163		3.62 ±2.26	1.62 ±2.86	0.80 ±3.70	1.38 ±3.62	0.005	3.29 ±2.67	1.83 ±2.65	0.52 ±4.19	2.51 ±3.32	0.008		NE	NE	NE	NE	NE	-
Maxillary base position (mm)	0.04 ±2.69	1.24 ±6.49	0.28		NE	NE	-		NE	NE	NE	-		NE	NE	-		NE	NE	NE	-		NE	NE	NE	NE	-	NE	NE	NE	NE	-		NE	NE	NE	NE	NE	-
Mandibular base position (mm)	-0.44 ±3.49	3.79 ±8.13	0.003		NE	NE	-		NE	NE	NE	-		NE	NE	-		NE	NE	NE	-		NE	NE	NE	NE	-	NE	NE	NE	NE	-		NE	NE	NE	NE	NE	-
A point N perpendicular to FH (mm)	-0.81 ±2.12	-0.64 ±1.74	0.77		NE	NE	-		NE	NE	NE	-		NE	NE	-		NE	NE	NE	-		NE	NE	NE	NE	-	NE	NE	NE	NE	-		NE	NE	NE	NE	NE	-
Pg point N perpendicular to FH (mm)	-0.7 ±3.01	1.28 ±3.56	0.02		NE	NE	-		NE	NE	NE	-		NE	NE	-		NE	NE	NE	-		NE	NE	NE	NE	-	NE	NE	NE	NE	-		NE	NE	NE	NE	NE	-
Condylion to point A (mm)	0.83 ±3.52	1.10 ±7.87	0.84		NE	NE	-		NE	NE	NE	-		NE	NE	-		NE	NE	NE	-		NE	NE	NE	NE	-	NE	NE	NE	NE	-		NE	NE	NE	NE	NE	-
Co-Gn (mm)	2.73 ±4.73	5.74 ±15.23	0.21		NE	NE	-		NE	NE	NE	-		NE	NE	-		3.3 ±1.2	8.4 ±2.0	8.3 ±3.1	<0.001		111.22 ±23.83	117.15 ±25.00	106.8 ±6.40	111.0 ±6.80	0.306	107.93 ± 8.89	113.24 ±6.18	117.39 ±11.11	113.07 ±6.04	0.034		NE	NE	NE	NE	NE	-
Go-Gn (mm)	1.76 ±4.54	2.99 ±7.28	0.4		NE	NE	-		NE	NE	NE	-		NE	NE	-		NE	NE	NE	-		64.63 ±14.39	66.79 ±15.54	68.46 ±5.49	71.12 ±4.88	0.668	66.36 ±6.19	69.99 ±9.85	71.36 ±4.94	73.02 ±7.44	0.455		NE	NE	NE	NE	NE	-
Co-Go (mm)	2.04 ±4.57	2.41 ±6.51	0.78		NE	NE	-		NE	NE	NE	-		NE	NE	-		NE	NE	NE	-		52.28 ±11.62	54.97 ±12.37	52.12 ±4.78	55.96 ±5.17	0.376	51.16 ±5.38	56.54 ±11.04	56.13 ±4.66	56.32 ±4.85	0.136		1.66 ±2.09	4.22 ±2.39	2.95 ±2.42	2.21 ±1.52	4.49 ±2.46	0.006
SN_GoGNº	-0.09 ±1.96	-0.41 ±2.91	0.597		NE	NE	-		NE	NE	NE	-		NE	NE	-		0.9 ±1.1	–0.8 ±1.7	–1.7 ±2.0	0.663		37.06 ±5.32	37.56 ±5.92	31.68 ±5.49	32.83 ±5.38	0.585	32.57 5.70	32.48 ±6.33	32.53 ±4.55	30.81 ±6.20	0.263		NE	NE	NE	NE	NE	-
Palatal planeº	-0.41 ±2.20	-0.76 ±1.89	0.533		NE	NE	-		NE	NE	NE	-		NE	NE	-		0.6 ±0.8	–0.4 ±2.5	–0.5 ±3.1	<0.001		NE	NE	NE	NE	-	NE	NE	NE	NE	-		NE	NE	NE	NE	NE	-
FMAº	NE	NE	-		l.4	-4.9	0.080		−0.77 ±4.18	−1.55 ±6.12	1.01 ±7.78	0.33		NE	NE	-		NE	NE	NE	-		NE	NE	NE	NE	-	NE	NE	NE	NE	-		NE	NE	NE	NE	NE	-
Go-Me ^ ANSPNSº	NE	NE	-		1.8	1	0.580		NE	NE	NE	-		NE	NE	-		NE	NE	NE	-		NE	NE	NE	NE	-	NE	NE	NE	NE	-		NE	NE	NE	NE	NE	-
Gonial angleº	NE	NE	-		4.3	-10.3	0.330		NE	NE	NE	-		NE	NE	-		0.0 ±0.9	–3.7 ±1.9	–2.6 ±2.4			NE	NE	NE	NE	-	NE	NE	NE	NE	-		NE	NE	NE	NE	NE	-
Convexity (NA-APo)º	NE	NE	-		NE	NE	-		NE	NE	NE	-		NE	NE	-		NE	NE	NE	0.389		NE	NE	NE	NE	-	NE	NE	NE	NE	-		NE	NE	NE	NE	NE	-
Pal. Pl.-Mand. Pl.º	NE	NE	-		NE	NE	-		NE	NE	NE	-		NE	NE	-		0.6 ±0.8	–0.4 ±2.5	–0.5 ±3.1			28.37 ±4.83	28.68 ±5.48	24.92 ±4.91	26.32 ±5.72	0.329	24.17 ±5.71	26.6 ±4.55	23.91 ±5.28	24.26 ±5.18	0.010		NE	NE	NE	NE	NE	-
Dental cephalometric variables
Overjet (mm)	-0.08 ±1.18	-3.03 ±2.54	<0.001		-3.3	-1.4	0.001		NE	NE	NE	-		-4.8	-2.3	NR		0.0 ±0.0	–1.6 ±4.8	–0.5 ±7.0	<0.001		NE	NE	NE	NE	-	NE	NE	NE	NE	-		NE	NE	NE	NE	NE	-
Overbite (mm)	-0.46 ±1.3	-1.13 ±2.87	0.184		-0.1	-3.15	0.140		NE	NE	NE	-		3.29 ±1.84	-1.09 ±1.27	<0.001		0.7 ±1.6	1.1 ±4.3	–1.0 ±7.9	<0.001		NE	NE	NE	NE	-	NE	NE	NE	NE	-		NE	NE	NE	NE	NE	-
U1-PPº	0.63 ±3.27	-0.37 ±12.58	0.606		10	1.3	0.010		NE	NE	NE	-		NE	NE	-		–0.7 ±1.5	0.1 ±1.7	–0.4 ±2.6	0.079		114.27 ±8.335	107.93 ±4.43	110.52 ±4.94	110.23 ±4.68	0.005	111.35 ±8.88	111.55 ±4.41	109.80 ±4.45	106.07 ±2.89	0.008		0.20/1.38	0.45/1.22	0.10/0.70	0.00/0.80	0.70/1.85	0.028
IMPA º	0.11 ±3.66	1.53 ±7.14	0.278		-1.5	2.4	0.580		NE	NE	NE	-		-6.77 ±8.73	_-1.86 ±9.25	<0.001		0.4 ±1.1	1.6 ±1.4	1.4 ±3.2	0.345		93.89 ±7.80	94.13 ±7.09	96.64 ±9.06	97.30 ±7.41	0.757	100.73 ±5.60	99.05 ±6.13	97.23 ±7.03	98.34 ±6.69	0.057		0.30/1.28	3.20/5.80	7.80/11.40	0.15/3.52	0.95/4.05	0.027
U1-L1º	NE	NE	-		NE	NE	-		NE	NE	NE	-		7.39 ±6.91	-0.44 ±4.10	0.07		NE	NE	NE	-		125.59 ±9.05	131.52 ±6.88	126.5 ±11.17	126.1 ±9.22	0.005	125.98 ±12.29	128.18 ±7.87	126.07 ±8.92	124.74 ±8.72	0.606		0.40/6.37	0.85/3.52	− 3.40/7.60	3.15/7.82	3.20/11.93	0.034
Maxillary incisors position (H) (mm)	0.19 ±2.93	0.78 ±7.08	0.624		NE	NE	-		NE	NE	NE	-		NE	NE	-		NE	NE	NE	-		NE	NE	NE	NE	-	NE	NE	NE	NE	-		NE	NE	NE	NE	NE	-
Maxillary molar position (H) (mm)	1.34 ±2.79	2.03 ±5.59	0.491		NE	NE	-		NE	NE	NE	-		NE	NE	-		NE	NE	NE	-		NE	NE	NE	NE	-	NE	NE	NE	NE	-		NE	NE	NE	NE	NE	-
Mandibular incisor position (H) (mm)	0.31 ±2.6	4.04 ±7.35	0.003		NE	NE	-		NE	NE	NE	-		NE	NE	-		NE	NE	NE	-		NE	NE	NE	NE	-	NE	NE	NE	NE	-		NE	NE	NE	NE	NE	-
Mandibular molar position (mm)	0.94 ±2.54	3.87 ±6.42	0.008		NE	NE	-		NE	NE	NE	-		NE	NE	-		NE	NE	NE	-		NE	NE	NE	NE	-	NE	NE	NE	NE	-		NE	NE	NE	NE	NE	-
AP FPM (mm)	NE	NE	-		NE	NE	-		NE	NE	NE	-		NE	NE			NE	NE	NE	-		NE	NE	NE	NE	-	NE	NE	NE	NE	-		NE	NE	NE	NE	NE
Soft tissue variables
Facial convexity angle	-0.17 ±3.45	-1.16 ±4.36	0.320		NE	NE	-		NE	NE	NE	-		NE	NE	-		NE	NE	NE	-		NE	NE	NE	NE	-	NE	NE	NE	NE	-		NE	NE	NE	NE	NE	-
Lower vertical height–depth ratio (%)	0.03 ± 0.76	-0.26 ±4.58	0.663		NE	NE	-		NE	NE	NE	-		NE	NE	-		NE	NE	NE	-		NE	NE	NE	NE	-	NE	NE	NE	NE	-		NE	NE	NE	NE	NE	-
Nasolabial angle	-0.76 ±11.13	20.37 ±12.52	0.233		NE	NE	-		NE	NE	NE	-		NE	NE	-		NE	NE	NE	-		NE	NE	NE	NE	-	NE	NE	NE	NE	-		NE	NE	NE	NE	NE	-
Upper lip protrusion	-0.45 ±2.12	-1.91 ±1.67	0.010		NE	NE	-		NE	NE	NE	-		NE	NE	-		NE	NE	NE	-		NE	NE	NE	NE	-	NE	NE	NE	NE	-		NE	NE	NE	NE	NE	-
Lower lip protrusion	0.03 ±1.66	-0.94 ±1.99	0.045		NE	NE	-		NE	NE	NE	-		NE	NE	-		NE	NE	NE	-		NE	NE	NE	NE	-	NE	NE	NE	NE	-		NE	NE	NE	NE	NE	-
Mentolabial sulcus depth	0.54 ±2.71	-2.82 ±14.89	0.131		NE	NE	-		NE	NE	NE	-		NE	NE	-		NE	NE	NE	-		NE	NE	NE	NE	-	NE	NE	NE	NE	-		NE	NE	NE	NE	NE	-
TVL-Pg’ (mm)	NE	NE	-		NE	NE	-		NE	NE	NE	-		NE	NE	-		3.0 ±2.0	0.9 ±3.7	–1.6 ±3.3	<0.001		NE	NE	NE	NE	-	NE	NE	NE	NE	-		NE	NE	NE	NE	NE	-
UFH to LFH	NE	NE	-		NE	NE	-		NE	NE	NE	-		NE	NE	-		NE	NE	NE	-		NE	NE	NE	NE	-	NE	NE	NE	NE	-		NE	NE	NE	NE	NE	-
NE: Not evaluated; NR: Not reported
